# Supplementary material for: Bovine Astrovirus Surveillance in Uruguay Reveals High Detection Rate of a Novel Mamastrovirus Species
Source: Viruses. 2019 Dec 27;12(1):32. doi: 10.3390/v12010032 (PMC7019600; doi:10.3390/v12010032)
Supplement: Supplementary file 1 [file viruses-12-00032-s001.zip]

Archive with 11 entries (8 files):
- Supplemental Material/
- Supplemental Material/Figure S1.tif
- __MACOSX/
- __MACOSX/Supplemental Material/
- __MACOSX/Supplemental Material/._Figure S1.tif
- Supplemental Material/Figure S2.tif
- __MACOSX/Supplemental Material/._Figure S2.tif
- Supplemental Material/Table S1.xlsx
- __MACOSX/Supplemental Material/._Table S1.xlsx
- Supplemental Material/Table S2.xlsx
- __MACOSX/Supplemental Material/._Table S2.xlsx
