# Supplementary material for: Bovine Astrovirus Surveillance in Uruguay Reveals High Detection Rate of a Novel Mamastrovirus Species
Source: Viruses. 2019 Dec 27;12(1):32. doi: 10.3390/v12010032 (PMC7019600; doi:10.3390/v12010032)
Supplement: Supplementary file 1 [file viruses-12-00032-s001.zip › Supplemental Material/Table S1.xlsx]

## Sheet: Strains_pol
Accession number	Host	Strain	Country	Year
HM447045	Deer	CcAstV-1	DK	2010
HM447046	Deer	CcAstV-2	DK	2010
HQ916313	Bovine	B18	CN	NA
HQ916314	Bovine	B170	CN	NA
HQ916315	Bovine	B34	CN	NA
HQ916316	Bovine	B76	CN	NA
HQ916317	Bovine	B76-2	CN	NA
JF796126	Bovine	B161-1	CN	NA
JF796127	Bovine	B161-2	CN	NA
KF233994	Bovine	NeuroS1	US	2011
KJ476832	Bovine	GX-J27	CN	2013
KJ476833	Bovine	GX-G1	CN	2013
KJ620979	Bovine	GX7	CN	2014
KJ620980	Bovine	GX27	CN	2014
KJ633791	Bovine	155	BR	2009
KJ633792	Bovine	202	BR	2009
KJ633793	Bovine	4	BR	2007
KJ633794	Bovine	65	BR	2007
KJ633795	Bovine	75	BR	2007
KJ633796	Bovine	199	BR	2012
KJ633797	Bovine	239	BR	2010
KJ633798	Bovine	254	BR	2010
KM035759	Bovine	CH13	CH	2012
KP264970	Bovine	BSRI-1	US	2013
KT956903	Bovine	CH15	CH	2015
KT963069	Buffalo	619	IT	2013
KT963070	Buffalo	750	IT	2013
KT963071	Bovine	715	IT	2012
KX268310	Bovine	BAstV-1	EG	2015
KX268311	Bovine	BAstV-2	EG	2015
KX268312	Bovine	BAstV-3	EG	2015
KX268313	Bovine	BAstV-4	EG	2015
KX268314	Bovine	BAstV-5	EG	2015
KX268315	Bovine	BAstV-6	EG	2015
KY614055	Bovine	Can1_16-035113	CA	2016
KY614056	Bovine	Can2_16-047183	CA	2016
KY859988	Ovine	CH16	CH	2006
LC047787	Bovine	Ishikawa24-6	JP	2013
LC047788	Bovine	Ishikawa9728	JP	2013
LC047789	Bovine	Hokkaido11-7	JP	2009
LC047790	Bovine	Hokkaido11-55	JP	2009
LC047791	Bovine	Hokkaido12-7	JP	2009
LC047792	Bovine	Hokkaido12-18	JP	2009
LC047794	Bovine	Hokkaido12-27	JP	2009
LC047795	Bovine	Kagoshima1-2	JP	2014
LC047796	Bovine	Kagoshima1-7	JP	2014
LC047797	Bovine	Kagoshima2-3-1	JP	2015
LC047798	Bovine	Kagoshima2-3-2	JP	2015
LC047799	Bovine	Kagoshima2-24	JP	2015
LC047800	Bovine	Kagoshima2-38	JP	2015
LC047801	Bovine	Kagoshima2-52	JP	2015
LN879482	Bovine	BH89	DE	2014
LT706530	Ovine	lib01455	UK	2014
LT706531	Ovine	lib01454	UK	2013
MH123895	Bovine	LVMS1111	UY	2016
MH123896	Bovine	LVMS1376	UY	2015
MH123897	Bovine	LVMS1377	UY	2016
MH123898	Bovine	LVMS1725	UY	2016
MH123899	Bovine	LVMS1732	UY	2016
MH123900	Bovine	LVMS1748	UY	2016
MH123901	Bovine	LVMS1796	UY	2016
MH123902	Bovine	LVMS2678	UY	2016
MH123903	Bovine	LVMS2679	UY	2016
MH123904	Bovine	LVMS2682	UY	2016
MH123905	Bovine	LVMS2688	UY	2016
MH123906	Bovine	LVMS2692	UY	2016
MH123907	Bovine	LVMS2693	UY	2016
MH123908	Bovine	LVMS2703	UY	2016
MH123909	Bovine	LVMS2704	UY	2016
MH123910	Bovine	LVMS2705	UY	2016
MH123911	Bovine	LVMS2989	UY	2016
MH123912	Bovine	LVMS3004	UY	2016
MH123913	Bovine	LVMS3026	UY	2016
MH123914	Bovine	LVMS3036	UY	2016
MH123917	Bovine	LVMS666	UY	2015
MH123918	Bovine	LVMS676	UY	2015
MH123919	Bovine	LVMS678	UY	2015
MH123920	Bovine	LVMS681	UY	2015
MH123921	Bovine	LVMS727	UY	2015
