# Supplementary material for: Bovine Astrovirus Surveillance in Uruguay Reveals High Detection Rate of a Novel Mamastrovirus Species
Source: Viruses. 2019 Dec 27;12(1):32. doi: 10.3390/v12010032 (PMC7019600; doi:10.3390/v12010032)
Supplement: Supplementary file 1 [file viruses-12-00032-s001.zip › Supplemental Material/Table S2.xlsx]

## Sheet: Hoja2
Accession number	Host	Strain name	Mammastrovirus species
L23513	HuAstV	Oxford-1	MAstV-1
L06802	HuAstV	Oxford-2	MAstV-1
KM017742	CaAstV	FAstV-D2	MAstV-2
GQ914773	PoAstV	Shanghai	MAstV-3
JN420354	CslAstV	1169	MAstV-4
KR349491	DoAstV	Grav	MAstV-5
FJ222451	HuAstV	MLB1	MAstV-6
FJ890355	BdAstV	Bd1	MAstV-7
GQ502193	HuAstV	VA2_WD0680	MAstV-8
FJ973620	HuAstV	VA1	MAstV-9
AY179509	MiAstV		MAstV-10
JN420351	CslAstV	4_1136	MAstV-11
FJ571067	BaAstV	LD71	MAstV-12
Y15937	OvAstV	Snodgrass	MAstV-13
KF233994	BoAstV	NeuroS1	MAstV-13
KT956903	BoAstV	CH15	MAstV-13
LN879482	BoAstV	BH89/14	MAstV-13
KM035759	BoAstV	CH13	MAstV-13
EU847144	BaAstV	AFCD57	MAstV-14
FJ571066	BaAstV	LD77	MAstV-15
EU847145	BaAstV	AFCD11	MAstV-16
FJ571068	BaAstV	LS11	MAstV-17
EU847155	BaAstV	AFCD337	MAstV-18
FJ571071	BaAstV	DX19	MAstV-19
JF755422	MoAstV	M-52	MAstV-20
GU985458	MiAstV	SMS	MAstV-21
JF729316	RabAstV	2208	MAstV-23
JN592482	OvAstV	OAstV-2	MAstV-24
LC201619	PoAstV	Ishi-Im1-1	MAstV-24
LC047793	BoAstV	Hokkaido12-25	MAstV-24
HM450381	RatAstV	RS118	MAstV-25
JX684071	PoAstV	US-P2011-1	MAstV-26
KU764486	PoAstV	15-12	MAstV-26
JX556692	PoAstV	IL135	MAstV-27
KP264970	BoAstV	BSRI-1	MAstV-28
LC047797	BoAstV	Kagoshima2-3-1	MAstV-28
LC047800	BoAstV	Kagoshima2-38	MAstV-28
KT963071	BoAstV	715	MAstV-28
LC047787	BoAstV	Ishikawa24-6	MAstV-28
HQ916315	BoAstV	B34	MAstV-28
LC047790	BoAstV	Hokkaido11-55	MAstV-28
LC047798	BoAstV	Kagoshima2-3-2	MAstV-28
HQ916316	BoAstV	B76	MAstV-29
HQ916314	BoAstV	B170	MAstV-30
HM756260	PoAstV	43569	MAstV-31
KJ495986	PoAstV	ExpPig-36	MAstV-32
HQ916313	BoAstV	B18	MAstV-33
KJ476832	BoAstV	BAstGX-J27	MAstV-33
KJ476833	BoAstV	BAstGX-G1	MAstV-33
KJ476836	BoAstV	BAstGX-J8	MAstV-33
KJ620979	BoAstV	BAstV-GX7	MAstV-33
KJ620980	BoAstV	BAstV-GX27	MAstV-33
LC047796	BoAstV	Kagoshima1-7	MAstV-33
KJ476834	BoAstV	BAstGX-J7	MAstV-33
KJ476835	BoAstV	BAstGX-J22	MAstV-33
HQ916317	BoAstV	B76-2	MAstV-33
JQ408745	MuAstV	TF18LM	MAstV-X
JX544746	MuAstV	STL_4	MAstV-X
KR868724	DrAstV	DcAstV-274	MAstV-X
KX645667	BaAstV	LAP11-A0091	MAstV-X
LC047788	BoAstV	Ishikawa9728	MAstV-X
LC047789	BoAstV	Hokkaido11-7	MAstV-X
LC047792	BoAstV	Hokkaido12-18	MAstV-X
LC047794	BoAstV	Hokkaido12-27	MAstV-X
LC047795	BoAstV	Kagoshima1-2	MAstV-X
LC047799	BoAstV	Kagoshima2-24	MAstV-X
LC047801	BoAstV	Kagoshima2-52	MAstV-X
MN200263	BoAstV	LVMS2704	MAstV-X
MN200262	BoAstV	LVMS681	MAstV-X
